# Supplementary material for: Multipurpose Iron-Chelating Ligands Inspired by Bioavailable Molecules
Source: Biomolecules. 2024 Jan 11;14(1):92. doi: 10.3390/biom14010092 (PMC10813012; doi:10.3390/biom14010092)
Supplement: Supplementary file 1 [file biomolecules-14-00092-s001.zip]

Archive with 1 entries (1 files):
- biomolecules-2805445-supplementary.pdf
